# Supplementary material for: Psychometric properties and gender invariance of the 8-item emotion regulation questionnaire (ERQ-8) among Chinese university students
Source: PLoS One. 2024 Jan 2;19(1):e0296035. doi: 10.1371/journal.pone.0296035 (PMC10760882; doi:10.1371/journal.pone.0296035)
Supplement: S1 File — (XLS) [file pone.0296035.s001.xls]

## Sheet: Sheet1
ID	Gender	ERQr1	ERQs2	ERQr3	ERQs4	ERQr5	ERQs6	ERQr7	ERQr8	ERQs9	ERQr10
1651	2	6	4	4	4	2	2	6	5	2	4
1001	2	3	2	5	1	4	2	5	5	3	6
421	2	5	3	5	3	5	4	5	5	3	4
292	1	4	4	5	4	5	3	4	4	4	4
1050	2	3	3	3	3	3	3	3	3	3	3
872	1	6	4	6	2	6	4	5	5	3	6
969	2	6	3	6	2	5	2	6	6	5	6
867	2	6	3	6	3	5	2	5	5	6	5
943	2	4	3	5	3	5	3	5	4	3	5
372	2	7	6	7	2	7	7	7	7	3	7
286	1	5	1	1	1	6	1	1	4	5	4
1424	2	4	4	5	3	4	3	5	4	5	5
494	2	7	1	7	1	4	4	5	5	4	4
1374	2	3	5	3	4	4	5	5	4	4	4
615	1	4	5	4	5	5	4	4	4	4	4
1430	2	6	3	7	1	7	2	7	6	3	7
799	2	6	4	6	2	6	2	5	6	3	5
619	2	6	2	5	2	4	2	6	5	2	5
529	1	5	4	4	4	4	4	4	4	4	4
506	2	4	3	5	2	6	4	4	5	4	6
1572	2	1	4	3	5	5	4	5	5	5	3
974	2	4	4	4	4	4	3	4	5	4	2
944	2	4	4	5	3	5	4	4	4	2	5
29	2	4	4	5	4	4	4	4	5	4	4
1378	2	4	5	5	1	5	3	5	5	2	5
1393	1	5	5	5	4	4	5	4	4	5	5
1390	1	5	6	1	1	5	6	5	5	5	5
868	2	6	2	5	4	6	2	6	6	5	6
1397	2	6	2	6	1	6	5	6	6	6	6
1415	2	4	3	6	2	5	3	4	4	4	4
488	2	6	3	6	2	6	2	6	6	2	6
881	2	4	2	5	2	4	5	5	5	2	4
718	2	7	5	4	7	4	3	4	4	6	4
1479	2	4	5	6	6	6	4	6	6	5	5
1470	2	6	5	5	7	7	7	7	7	7	7
1476	2	4	5	4	3	4	4	4	4	4	4
704	2	4	1	5	5	4	2	4	5	1	5
261	1	2	4	6	2	6	6	6	6	3	6
1460	1	1	1	7	1	7	1	7	7	3	7
288	1	4	6	4	4	4	4	4	4	4	4
315	2	5	2	5	2	4	2	5	5	3	5
708	2	4	3	4	2	3	3	3	5	3	3
1605	2	5	4	5	4	5	5	5	3	5	5
397	2	5	5	5	2	6	6	5	5	5	5
685	2	7	4	4	4	4	4	4	4	4	4
1113	2	4	4	4	4	4	4	4	4	4	4
1469	2	4	5	5	3	4	4	4	4	4	4
123	2	4	4	4	4	4	4	4	3	4	3
125	2	4	4	4	4	4	4	4	4	4	4
394	1	4	4	4	4	4	4	4	4	4	4
1149	2	7	6	7	4	4	4	4	4	4	4
1283	2	2	2	2	2	3	5	4	2	5	4
1519	1	4	4	4	4	4	4	4	5	2	4
550	1	3	1	4	4	4	4	4	4	4	4
812	2	4	4	4	4	4	4	4	4	4	4
1029	2	2	5	5	4	4	3	3	3	3	5
326	1	7	7	7	7	7	7	4	4	4	4
404	2	4	2	4	4	4	4	4	4	4	4
588	2	7	3	6	5	6	5	4	5	3	3
802	2	6	2	2	4	4	4	4	4	4	4
653	1	4	5	5	4	5	4	4	4	4	4
177	1	4	4	4	4	4	4	4	4	4	4
135	1	4	4	4	4	4	4	4	4	4	4
1259	1	1	2	3	2	2	2	3	3	2	4
1219	1	4	4	4	4	4	4	4	4	4	4
1439	2	5	3	5	4	4	4	4	4	4	4
86	1	4	4	4	4	4	4	4	4	4	4
578	1	7	6	6	6	4	6	3	3	5	6
1450	2	4	4	4	4	4	4	4	4	4	4
1065	1	4	4	4	4	4	4	4	4	4	4
1394	1	4	4	4	4	4	4	4	4	4	4
1516	1	1	1	3	1	1	1	1	1	1	1
143	2	5	5	5	5	5	5	5	5	5	5
389	1	4	4	4	4	4	4	3	4	5	5
587	1	4	4	4	4	4	4	4	4	4	4
743	1	5	4	4	4	4	4	6	3	2	4
1201	2	3	3	5	5	5	5	4	5	5	5
327	1	6	5	4	4	4	4	4	4	4	4
195	1	4	4	4	4	4	4	4	4	4	4
756	1	3	3	5	5	4	4	4	4	4	5
42	1	4	4	4	4	4	4	4	4	4	4
215	1	4	4	4	4	4	4	4	4	4	4
329	1	1	5	5	5	5	3	5	3	3	3
375	2	4	4	4	4	4	4	4	4	4	4
565	1	2	2	2	2	2	2	3	1	1	1
819	2	5	6	5	5	6	6	5	5	4	7
1493	2	4	4	4	4	4	4	4	4	4	4
753	2	4	4	4	4	4	4	4	4	4	4
976	1	4	4	4	4	4	4	4	4	4	4
1458	1	1	1	1	1	4	4	2	3	5	2
1531	1	4	4	4	4	4	4	4	4	4	4
438	2	6	4	6	2	4	2	4	4	4	4
1042	2	4	4	4	4	4	4	4	4	4	4
1060	2	4	4	4	4	4	4	4	4	4	4
634	2	4	4	4	4	4	4	4	4	4	4
1026	1	4	5	7	6	6	6	6	5	7	2
1057	2	4	4	4	4	4	4	4	4	4	4
1381	2	1	1	1	1	1	1	1	1	1	1
1416	2	5	3	6	4	4	4	4	4	4	4
150	1	4	4	4	4	4	4	4	4	4	4
1011	2	4	4	4	4	4	4	4	4	4	5
1241	1	1	4	4	4	4	4	4	4	4	4
1360	1	7	7	7	7	7	7	7	7	7	7
1373	2	3	6	3	4	6	5	4	4	3	4
817	2	3	1	2	3	4	3	3	2	4	4
986	2	2	3	4	4	4	4	4	3	4	4
11	2	4	4	4	4	4	4	4	4	4	4
312	2	6	3	2	2	4	2	2	2	2	5
1146	2	4	4	4	4	4	4	4	4	4	4
1046	1	4	4	4	4	4	4	4	4	4	4
1228	2	3	3	3	3	3	3	3	3	3	3
1282	1	4	4	4	4	4	4	4	4	4	4
1612	2	3	3	3	2	3	3	3	3	3	3
551	1	5	4	4	4	4	4	4	4	4	4
875	2	5	5	5	5	5	5	5	5	5	5
1256	1	4	4	4	4	4	4	4	4	4	4
89	2	5	5	5	5	5	5	5	5	5	5
519	1	4	4	4	4	4	4	4	4	4	4
814	2	4	4	4	4	4	4	4	4	4	4
1105	2	4	4	4	4	4	4	4	4	4	4
1616	1	4	4	4	4	4	4	4	4	4	4
1054	1	6	4	4	4	4	4	4	4	4	4
1116	2	4	4	4	4	4	4	4	4	4	4
1554	1	6	3	6	5	5	6	6	4	5	6
1631	1	5	2	1	1	1	1	1	1	1	1
1102	2	4	4	4	4	4	4	4	4	4	4
1104	2	4	4	4	4	4	4	4	5	3	4
1156	2	4	4	4	5	4	4	4	4	4	4
1364	2	5	3	6	3	5	3	2	5	3	1
1456	2	4	4	4	4	4	5	4	4	4	4
134	1	1	2	1	1	1	2	3	3	4	3
321	1	4	4	4	4	4	4	4	4	4	4
1036	2	4	4	4	4	4	4	4	4	4	4
1392	1	5	4	4	4	4	4	4	4	4	4
1161	2	4	4	4	4	4	4	4	4	4	4
1289	2	4	4	4	4	4	4	4	4	4	4
1570	2	4	4	4	4	4	4	4	4	4	4
380	1	3	3	3	3	3	3	3	3	3	3
820	2	4	4	5	1	2	6	2	4	5	2
1056	2	4	4	4	4	4	4	4	4	4	4
1211	1	7	7	7	7	7	7	7	7	7	7
121	2	5	5	5	5	5	5	5	5	5	3
354	2	4	4	4	4	4	4	4	4	4	4
387	2	4	4	4	4	4	4	4	4	4	4
913	2	1	1	1	1	1	1	1	1	1	1
1295	1	4	4	4	4	4	4	4	4	4	4
893	1	3	2	2	2	3	4	4	2	3	2
1252	2	4	4	4	4	4	4	4	4	4	4
1363	2	1	1	1	1	4	4	4	4	4	4
635	2	5	5	5	4	4	4	4	4	4	4
813	2	4	4	4	4	4	4	4	4	4	4
1115	1	7	2	7	7	7	7	7	7	7	7
667	1	4	4	4	4	4	4	4	4	4	4
746	1	5	5	5	5	5	5	5	5	5	5
897	1	4	4	4	4	4	4	4	4	4	4
241	1	5	5	5	5	5	4	5	5	5	5
148	1	1	1	1	1	1	1	1	1	1	1
493	1	7	4	4	4	4	4	4	4	4	4
580	1	4	4	3	6	4	3	2	4	6	3
745	2	4	4	4	4	4	4	4	4	4	4
1058	1	2	3	4	4	4	4	4	4	4	4
1067	1	6	4	4	5	5	3	5	6	3	5
1489	2	1	5	4	4	4	4	4	4	4	4
1066	2	4	4	4	4	4	4	4	4	4	4
1171	2	5	5	5	5	5	5	5	5	5	5
1600	1	6	3	6	6	6	2	3	6	2	6
53	2	3	5	3	2	2	3	6	4	3	3
186	1	4	4	4	4	4	4	4	4	4	4
370	1	4	4	4	4	4	4	4	4	4	4
693	1	4	4	4	4	4	4	4	4	4	4
1495	2	2	4	6	6	1	5	4	4	5	6
665	1	7	4	7	7	7	7	7	6	5	6
1119	2	2	4	2	4	4	4	4	4	4	4
923	2	4	4	4	4	4	4	4	4	4	4
1112	2	4	4	4	4	4	4	4	4	4	4
35	2	3	4	5	6	5	1	4	5	3	5
964	2	4	4	4	4	4	4	4	4	4	4
1367	2	4	4	4	4	4	4	4	4	4	4
1401	2	4	4	4	4	4	4	4	4	4	4
152	2	4	4	4	4	4	4	4	4	4	4
1251	2	7	6	4	4	4	4	4	4	4	4
307	2	5	5	5	5	5	5	5	5	5	5
1040	2	4	4	4	4	4	4	4	4	4	4
1246	1	7	4	7	1	5	5	3	3	3	3
360	1	1	5	5	5	5	5	4	4	5	4
747	1	6	1	5	4	4	4	4	4	4	4
924	2	4	4	4	4	4	4	4	4	4	4
1124	2	4	4	4	4	4	4	4	4	4	4
1128	2	5	4	6	4	4	4	4	4	4	4
1176	1	2	2	2	3	2	4	4	2	3	6
266	2	4	4	4	4	4	4	4	4	4	4
934	1	4	4	4	4	4	4	4	4	7	4
1068	1	5	4	4	4	4	4	4	4	4	4
1117	2	4	3	4	4	4	4	4	4	4	4
1662	1	3	3	3	3	3	3	3	6	2	5
105	2	5	4	4	4	4	4	4	4	4	4
305	2	3	3	3	3	3	3	4	4	4	4
454	1	3	3	3	3	3	3	4	3	3	3
1388	2	4	2	4	4	4	2	3	3	2	2
1590	1	1	4	4	4	4	4	4	4	4	4
1632	1	4	4	4	4	4	4	4	4	4	4
1671	2	4	6	6	6	5	4	3	3	5	5
948	2	4	4	4	4	4	4	4	4	4	4
1611	2	4	4	4	4	4	4	4	4	4	4
188	1	7	7	7	1	7	3	5	4	1	1
273	1	4	5	5	4	5	3	5	5	2	4
1440	2	3	4	3	3	4	3	3	3	3	3
1463	1	4	4	4	4	4	4	4	4	4	4
458	2	4	4	4	4	4	4	4	4	4	4
1110	2	4	4	4	4	4	4	4	4	4	4
1135	1	5	6	5	5	6	6	6	5	6	5
1550	2	3	3	2	2	4	4	5	5	2	3
1654	1	5	3	5	5	4	4	4	4	4	4
906	2	4	4	4	4	4	4	4	4	4	4
1095	2	6	6	6	6	6	6	6	6	6	6
1406	2	5	6	6	5	5	1	1	6	1	5
12	2	3	4	4	4	4	4	4	4	4	4
197	1	5	1	6	3	6	3	6	5	4	5
1055	2	5	3	3	4	5	2	4	4	4	5
1169	2	7	7	7	7	7	7	7	7	7	7
346	2	4	5	5	5	4	4	4	4	4	4
1432	2	4	4	4	4	4	4	4	4	4	4
1650	2	4	6	4	4	5	5	4	5	4	5
5	2	5	4	4	4	4	4	4	5	4	4
910	2	6	6	6	6	6	6	6	6	6	6
1059	2	5	4	4	3	5	3	3	5	5	4
136	1	4	7	2	4	4	4	4	4	4	4
522	1	6	6	6	6	6	6	6	6	6	6
668	1	4	4	4	4	4	4	4	4	4	4
926	2	7	4	4	4	4	4	4	4	4	4
1138	1	6	3	4	4	4	4	4	4	4	3
325	1	5	4	5	2	5	4	5	4	4	4
579	1	4	4	4	4	4	4	4	4	4	4
650	1	7	4	4	4	4	4	7	7	1	7
1014	2	6	4	6	2	5	5	6	6	4	5
1142	2	6	5	5	5	6	4	4	4	4	4
173	2	5	3	3	2	2	5	5	5	4	4
465	2	5	4	4	6	5	5	4	4	5	5
1075	1	4	4	4	4	4	4	4	4	4	4
1225	1	2	4	4	4	4	4	4	4	4	4
328	1	2	1	1	7	4	1	1	1	1	1
451	2	4	4	4	4	4	4	4	4	4	4
478	2	3	3	3	3	3	3	3	3	3	3
750	1	5	4	4	4	4	4	4	4	4	4
1633	1	5	3	3	3	3	3	3	3	3	3
726	1	4	4	4	4	4	4	4	4	4	4
959	2	5	3	5	3	4	4	4	4	4	4
1109	2	2	3	2	1	1	1	1	1	1	2
1375	2	6	6	6	4	4	4	4	4	4	4
1657	2	6	5	5	5	5	5	5	5	5	5
1447	1	4	4	4	4	4	4	4	4	4	4
1509	2	4	4	4	4	4	4	4	4	4	4
164	2	4	4	4	4	4	4	4	4	4	4
696	1	4	6	4	4	3	3	2	3	6	4
748	2	4	4	4	4	4	4	4	4	4	4
927	2	6	5	5	3	5	3	3	5	4	5
1012	2	3	4	4	4	4	4	4	4	4	4
1085	2	4	4	4	4	4	4	4	4	3	3
1114	2	7	4	6	5	7	3	7	7	5	6
1125	1	4	4	4	4	4	4	4	4	4	4
1191	2	4	5	5	5	5	5	5	5	5	5
1546	1	4	4	4	4	4	4	4	4	4	4
102	2	4	4	4	4	4	4	4	4	4	4
740	1	4	4	3	4	5	3	3	4	4	5
1155	2	3	3	6	3	6	2	3	4	4	5
671	1	7	7	4	3	3	1	2	4	3	2
1120	2	2	2	2	2	1	1	1	3	5	4
1123	2	5	4	2	5	5	7	5	5	5	5
1441	2	5	4	4	4	4	4	4	4	4	4
414	2	5	5	4	5	5	5	5	5	5	4
721	2	7	6	1	1	1	1	1	7	7	7
997	2	4	4	4	4	4	4	4	4	4	4
1071	2	5	4	4	4	4	4	4	4	4	4
1136	1	4	4	5	3	4	3	3	6	7	6
1184	2	6	2	6	3	5	4	4	4	4	4
1306	2	4	3	4	5	3	3	5	7	2	5
1313	2	4	4	4	4	4	4	4	4	4	4
1486	1	4	4	4	4	4	4	4	4	4	4
1571	2	4	4	4	4	4	4	4	4	4	4
1637	1	3	4	4	4	3	3	3	5	5	5
340	1	4	4	4	4	4	4	4	5	4	4
516	1	5	4	4	4	4	4	4	4	4	4
1025	2	3	3	4	4	4	4	4	4	4	4
1073	2	4	4	4	4	4	4	4	4	4	4
1399	1	6	6	4	4	7	4	5	4	4	6
1445	2	7	7	7	7	7	7	4	4	4	4
1485	2	7	5	5	5	3	5	4	4	4	4
749	2	6	4	4	4	4	4	4	4	4	4
485	2	3	5	1	4	4	4	4	4	4	4
1326	1	3	4	4	4	4	4	4	4	4	4
132	2	4	4	4	5	4	3	5	4	4	4
524	1	5	4	4	4	4	4	4	4	4	4
905	1	6	4	4	4	4	4	4	4	4	4
1083	2	4	4	4	4	4	4	4	4	4	4
1528	2	3	7	1	7	4	4	4	4	4	4
1566	1	6	6	6	6	6	2	6	6	2	6
284	1	3	3	3	3	3	3	3	3	3	3
1159	2	5	4	5	2	3	4	5	4	5	5
1336	2	4	4	4	4	4	4	4	4	4	4
133	2	6	6	6	6	6	6	6	6	6	6
217	1	7	4	4	4	4	4	4	4	4	4
614	2	5	4	4	4	4	4	4	4	4	4
751	2	4	4	4	4	4	4	4	4	4	4
1628	2	6	1	5	4	4	4	4	4	4	4
104	2	4	4	4	4	4	4	4	4	4	4
207	1	1	1	4	4	4	4	4	4	4	4
1634	1	4	3	3	3	5	3	3	3	3	4
1636	2	4	3	3	3	3	3	4	5	4	6
126	1	7	3	4	4	4	4	4	4	4	4
1019	1	4	4	4	4	4	4	4	4	4	4
1398	2	6	6	6	6	6	6	6	6	6	6
311	2	7	7	7	2	2	2	2	2	2	2
447	1	5	6	6	4	5	6	5	5	6	5
561	2	4	4	4	4	4	4	4	4	4	4
1557	1	7	6	7	4	6	4	4	6	5	4
935	2	4	4	4	4	4	3	3	4	4	4
1047	2	6	4	5	4	4	4	5	5	4	4
1132	2	6	4	4	4	4	4	4	4	4	4
1301	2	3	4	4	4	4	4	4	4	4	4
1475	2	4	1	4	1	4	1	1	1	1	1
1555	2	4	4	4	4	4	4	4	4	4	4
399	2	6	5	5	5	5	5	5	5	5	5
1091	2	5	4	4	4	4	4	4	4	4	4
1473	2	6	4	4	5	3	3	3	3	5	5
1514	1	7	4	7	4	7	7	7	7	4	7
1520	2	4	4	4	5	3	4	4	5	5	5
1595	1	4	2	5	4	4	4	4	4	4	4
298	1	1	4	5	1	1	1	1	1	1	1
351	2	4	6	7	5	4	6	5	5	6	6
900	2	5	4	4	4	4	4	4	5	3	4
1244	2	5	3	5	5	5	4	4	5	3	4
1202	2	6	4	4	4	4	4	4	4	4	4
1606	2	3	2	3	4	4	4	4	4	4	4
56	2	4	6	4	4	4	4	4	4	4	4
499	1	3	3	3	2	5	3	4	3	4	3
706	1	4	4	4	4	4	4	4	4	4	4
1133	2	4	4	4	4	4	4	4	4	4	4
1237	2	4	3	5	3	5	4	5	5	5	5
1574	1	4	4	4	4	4	4	4	4	4	4
1585	1	4	4	4	4	4	4	4	4	4	4
1107	1	4	4	4	4	4	4	4	4	4	4
1131	2	6	2	6	3	6	1	5	5	5	5
180	2	5	2	5	3	2	3	5	3	4	3
752	2	4	4	4	3	1	5	4	4	3	4
824	2	4	4	4	4	4	4	4	4	4	4
1303	2	6	2	1	3	4	4	4	4	4	6
1338	1	7	4	4	4	4	3	4	4	4	4
1576	1	6	4	4	4	5	6	4	4	4	4
1626	2	6	4	5	5	5	5	5	5	5	5
1640	1	4	4	4	4	4	4	4	4	4	4
659	1	5	4	4	4	3	3	3	5	2	3
1145	2	5	3	5	4	4	4	4	4	4	4
1627	1	7	6	4	4	4	4	4	4	4	4
278	1	2	3	3	2	3	4	2	2	5	7
1134	2	6	3	5	4	4	4	4	4	4	4
245	2	7	4	6	3	5	3	6	4	3	5
379	1	4	6	5	4	4	4	4	4	4	4
576	1	6	4	4	3	4	3	4	4	4	4
589	2	7	4	4	4	4	4	4	4	4	4
710	2	6	5	6	6	6	6	6	6	6	6
277	2	6	1	5	4	4	4	4	4	4	4
425	2	1	3	3	3	4	4	4	4	4	4
597	2	4	4	4	4	4	4	4	4	4	4
1226	1	6	1	1	5	4	4	4	4	4	4
1492	1	6	4	6	4	6	4	6	6	4	6
409	2	3	3	3	3	3	3	3	3	3	3
460	2	4	4	4	4	4	4	4	4	4	4
911	1	4	2	1	4	4	4	4	4	4	4
1551	2	4	2	4	2	5	3	5	5	2	4
894	2	6	3	5	5	5	3	4	4	4	4
1078	2	6	5	5	3	5	2	6	5	5	6
1649	2	4	4	4	4	4	4	4	4	4	4
6	1	4	4	5	4	4	4	4	4	4	4
998	2	3	4	6	6	6	3	6	7	3	7
1305	2	5	6	2	4	3	5	4	4	4	4
502	1	4	3	5	4	4	4	4	4	4	4
728	1	4	4	4	4	5	3	4	4	5	5
988	2	6	5	5	5	5	5	5	5	5	5
1525	2	4	4	4	4	4	4	4	4	4	4
67	1	6	4	4	4	4	3	4	3	4	3
1070	2	6	6	6	6	6	6	6	6	6	6
987	2	4	4	4	4	4	4	4	4	4	4
374	2	7	4	7	4	7	4	7	7	4	7
755	2	4	4	4	4	4	4	4	4	4	4
828	2	3	4	3	5	5	5	5	5	3	5
1043	1	5	4	4	4	3	3	5	5	3	5
1183	2	4	4	4	4	4	4	4	4	4	4
1319	1	4	3	3	4	5	3	5	3	5	4
907	2	5	5	5	3	5	3	3	5	5	5
1462	2	5	5	5	5	5	2	5	5	3	5
754	1	6	5	5	5	5	3	5	5	3	5
1139	2	3	5	2	5	5	3	5	5	5	5
61	2	4	4	4	4	4	4	4	4	4	4
228	2	4	3	4	4	4	4	4	4	4	4
725	1	1	4	1	2	6	4	4	4	4	4
928	1	4	4	4	4	4	4	4	4	4	4
1137	2	6	3	6	3	5	3	6	6	3	5
1144	2	1	1	5	1	4	2	2	2	4	4
1281	2	4	7	4	4	7	7	4	4	4	4
534	1	5	5	5	5	5	5	5	5	5	5
1021	1	4	4	4	4	4	4	4	4	4	4
1482	2	6	6	5	6	6	5	5	4	4	4
1515	2	2	2	6	4	4	4	4	4	4	4
54	2	4	1	2	3	3	3	3	3	3	3
878	2	4	4	4	4	5	5	5	5	5	5
127	2	3	3	3	4	4	4	4	4	4	4
166	2	4	4	4	4	4	4	4	4	3	4
532	2	6	2	6	3	6	2	6	6	2	6
1343	2	4	4	4	4	4	4	4	4	4	4
161	1	5	4	3	4	2	3	2	3	2	3
415	2	5	2	5	1	5	1	5	5	3	5
613	2	5	1	6	2	6	2	6	6	2	6
623	1	7	4	7	4	7	2	7	7	4	7
985	2	4	4	4	4	4	4	4	4	4	4
1505	2	6	3	5	4	5	4	5	5	3	5
1537	1	6	3	7	4	4	4	4	4	4	4
167	2	4	4	4	4	4	4	4	4	4	4
553	2	7	1	1	1	2	2	1	1	2	2
591	2	5	1	5	2	6	6	5	5	6	5
592	2	4	4	4	4	4	4	4	4	4	4
1233	2	5	5	5	5	5	5	5	5	5	5
137	2	4	4	4	4	4	4	4	4	4	4
535	1	5	4	4	4	4	4	4	4	4	4
1147	1	4	4	4	4	4	4	4	4	4	4
1511	2	4	3	3	3	3	3	4	4	4	4
158	2	4	4	5	5	4	5	5	5	5	5
279	1	4	4	4	4	4	4	4	4	4	4
382	1	4	4	4	4	4	4	4	4	4	4
552	2	4	4	4	4	4	4	4	4	4	4
232	2	4	4	4	4	4	4	4	4	3	3
993	2	2	2	2	2	2	2	2	2	2	2
363	1	4	4	4	4	5	5	5	4	5	3
563	2	5	5	4	5	5	4	4	4	4	5
1048	2	6	4	7	7	6	3	6	6	4	6
1490	2	7	7	7	1	4	5	5	5	5	5
269	2	5	5	4	6	6	5	5	5	5	5
669	1	4	4	4	4	4	4	4	4	4	4
1300	2	3	3	3	3	3	3	3	3	3	3
593	2	5	5	5	4	5	5	6	6	5	5
1526	2	7	2	7	7	7	7	7	7	7	7
156	2	7	4	5	1	4	4	4	4	4	4
759	2	5	4	5	4	6	5	5	5	3	5
1160	2	4	4	4	4	4	4	4	4	4	4
1358	1	4	4	4	4	4	4	4	4	4	4
1635	2	4	5	3	3	5	4	4	4	4	5
672	2	3	4	4	3	4	5	4	5	4	5
1053	1	4	2	4	4	4	2	4	4	4	4
1174	2	7	2	5	1	5	2	5	5	4	4
1100	2	4	4	4	4	4	4	4	4	4	4
1200	2	4	4	4	4	4	4	4	4	4	4
87	2	4	2	1	6	4	4	2	1	4	1
337	1	6	2	6	4	6	2	6	6	2	6
645	1	7	4	7	6	6	3	4	4	4	4
898	2	4	5	5	4	4	3	3	5	4	5
1009	2	5	2	5	5	5	2	5	5	5	5
1270	2	6	2	7	1	6	1	7	6	4	7
1370	2	4	4	4	4	4	4	4	4	4	4
1507	2	5	3	5	2	5	5	5	5	3	5
33	2	3	2	5	2	5	2	5	5	2	6
366	2	4	4	4	4	4	4	4	4	4	4
1477	1	5	5	5	5	5	5	5	5	5	5
1512	2	6	4	4	5	6	3	6	6	3	5
1536	2	5	2	5	5	4	4	4	4	4	4
909	1	4	4	4	5	4	5	6	4	6	6
1481	2	6	4	6	3	4	4	6	5	3	4
100	2	4	2	4	2	4	5	4	4	4	4
347	2	4	3	4	4	4	4	4	4	4	4
484	2	5	5	3	5	5	5	5	5	5	5
523	2	6	5	5	4	4	4	4	4	4	4
771	1	4	3	4	4	4	4	4	4	4	4
1158	2	4	2	4	4	4	4	4	4	4	4
1317	1	4	4	4	4	3	3	4	4	4	4
1510	2	5	3	5	3	5	3	5	5	3	5
1591	1	5	4	4	4	4	4	4	4	4	4
10	2	5	3	5	4	5	5	4	4	4	4
185	2	5	4	2	2	4	4	5	5	3	4
344	2	4	4	4	4	4	4	5	5	4	5
486	2	5	5	5	4	4	3	5	3	3	5
720	2	6	4	6	1	5	2	6	5	2	6
1568	2	6	5	3	7	6	4	6	4	4	2
157	2	5	2	6	1	5	1	6	6	3	6
656	2	5	3	3	4	3	2	4	5	4	3
670	2	4	4	4	4	4	5	4	4	4	4
808	2	6	1	5	4	4	4	4	4	4	4
1592	2	5	4	4	3	4	4	4	4	3	4
32	2	6	4	6	3	5	4	4	4	4	4
92	2	4	4	4	5	5	6	4	4	4	4
507	2	6	4	4	1	4	4	4	4	4	4
1034	2	5	4	5	5	6	5	5	6	5	5
1220	2	6	2	2	1	5	5	7	5	3	1
1224	2	1	4	4	4	4	4	4	4	1	4
230	1	6	1	4	4	4	4	4	6	3	6
533	2	5	4	3	3	4	4	4	4	4	4
830	2	6	4	4	3	5	4	5	5	4	5
947	2	6	1	6	4	4	4	4	4	4	4
335	2	4	4	4	4	4	4	4	4	4	4
1122	1	5	3	4	5	5	3	4	5	5	4
37	2	6	3	5	5	5	3	5	5	3	5
376	2	5	5	5	3	4	4	4	4	4	4
540	2	4	4	4	4	4	4	4	4	3	4
727	2	3	3	3	3	3	3	3	3	3	3
1523	1	7	6	5	4	5	5	4	4	4	4
1630	2	3	3	4	4	4	3	3	4	4	5
467	2	6	5	5	5	5	4	4	4	4	4
757	2	3	3	2	2	3	2	4	4	4	4
34	1	6	4	6	3	6	3	6	6	3	6
319	2	4	2	4	2	3	4	5	5	2	4
417	2	4	3	1	4	4	4	4	4	4	4
703	2	4	4	4	4	4	4	4	4	4	4
1005	1	4	4	4	4	4	4	4	4	4	4
1189	2	6	4	6	3	5	5	5	5	5	5
1497	1	4	4	4	4	4	4	4	4	4	4
139	2	5	4	5	2	7	7	4	4	4	4
1150	2	7	3	7	3	7	1	7	7	1	7
1472	2	5	4	4	3	3	3	4	4	3	4
107	2	6	2	4	4	4	2	5	4	2	4
901	2	2	4	4	4	4	4	4	4	4	4
1041	2	4	4	4	4	4	4	4	4	4	4
1222	2	6	4	4	4	4	3	6	6	3	3
1502	2	4	4	4	4	4	4	4	4	4	4
339	2	7	4	4	4	4	5	6	4	5	3
758	2	4	3	4	4	4	4	4	4	4	4
896	2	6	5	5	3	4	4	4	5	5	4
925	2	4	5	5	5	4	4	4	4	4	4
14	1	4	4	4	4	4	4	4	4	4	5
59	2	4	4	4	4	4	4	4	4	4	4
468	2	4	4	4	4	4	4	4	4	4	4
737	1	5	6	7	3	7	7	4	7	3	6
1311	2	4	2	4	4	4	4	4	4	4	4
1638	2	1	1	5	2	6	6	1	4	5	6
1504	2	6	4	3	4	5	5	5	5	5	5
131	2	4	4	4	4	4	4	4	4	4	4
459	1	7	5	5	5	5	5	5	5	5	5
566	1	4	5	5	3	4	6	5	2	4	3
760	1	5	4	4	4	4	3	5	5	3	4
1294	2	7	1	1	1	6	1	6	7	7	5
448	1	1	1	5	2	5	5	1	1	2	5
462	2	6	3	4	3	6	3	4	4	2	4
821	2	6	4	6	4	4	3	4	6	5	5
1565	2	3	4	4	4	4	4	4	4	4	4
7	2	6	1	7	1	4	3	5	5	6	7
51	2	5	3	5	4	4	4	4	4	4	4
302	1	5	1	1	4	4	1	5	5	1	4
981	2	3	6	4	4	4	4	4	4	4	4
1438	2	4	4	4	4	4	4	5	4	4	4
491	2	6	4	4	3	5	5	5	5	3	5
831	1	3	3	3	3	3	5	2	3	3	3
915	2	6	4	6	2	5	1	6	4	3	4
1015	2	4	4	1	4	6	2	7	6	6	6
1037	2	5	5	5	5	5	5	5	5	5	5
1178	2	4	4	4	4	4	4	4	4	4	4
1284	2	5	3	5	3	6	2	6	6	2	6
1299	2	4	4	4	4	4	4	4	4	4	4
313	1	5	4	5	4	5	4	5	5	4	5
444	2	7	2	6	3	6	5	6	6	5	5
761	2	4	4	4	4	4	4	4	4	4	4
762	2	4	3	4	4	4	4	4	4	4	4
1615	1	3	4	4	4	4	4	4	4	4	4
1629	2	4	4	5	5	3	4	4	5	3	3
304	2	6	3	5	5	7	4	4	7	1	4
574	1	7	4	7	4	7	7	7	7	4	7
779	1	5	4	4	4	4	4	4	4	4	4
816	2	6	4	6	3	6	6	6	6	4	4
1032	2	5	4	4	4	4	4	4	4	4	4
1094	1	5	3	5	5	5	5	5	5	5	5
1499	2	3	5	3	5	5	4	4	4	4	4
1506	2	4	2	4	4	4	4	4	4	4	4
65	2	5	3	5	2	6	6	5	4	3	5
338	2	4	6	7	4	7	3	6	4	3	4
764	2	4	4	4	4	4	4	4	4	4	4
914	2	4	4	4	5	4	4	4	4	4	4
1190	2	6	5	4	4	4	4	4	4	4	4
1577	2	6	4	6	2	3	4	6	5	4	4
94	2	4	4	4	4	4	4	5	4	3	4
159	2	7	1	7	4	4	2	7	7	1	1
698	2	5	3	3	2	5	4	4	4	4	4
952	2	4	4	4	4	4	4	4	4	4	4
1278	2	4	4	4	4	4	4	4	4	4	4
367	1	4	4	4	4	4	4	4	4	4	4
629	2	1	1	3	1	2	1	1	2	3	2
673	1	4	5	4	5	4	5	5	5	3	4
8	1	4	4	4	4	4	4	4	4	4	4
58	2	6	4	6	3	6	4	6	6	4	6
272	2	4	1	6	1	4	1	6	5	1	6
594	2	6	3	6	4	5	3	5	5	4	5
958	2	6	4	4	4	4	4	4	4	4	4
1188	2	4	4	4	4	4	4	4	4	4	4
1417	1	7	7	7	1	7	7	7	7	1	7
1049	2	6	2	6	3	6	2	3	4	4	4
520	1	4	3	4	4	4	5	4	3	3	4
763	2	4	5	4	5	4	5	5	5	5	5
994	2	4	4	4	4	4	4	4	4	4	4
1314	2	3	4	4	4	4	5	5	4	4	4
1501	2	4	4	4	4	4	4	4	4	4	4
1578	2	4	4	4	4	4	4	4	4	4	4
63	2	4	4	4	4	4	4	4	4	4	4
733	1	3	4	3	4	4	4	3	4	4	4
876	2	5	5	5	3	5	5	5	5	6	5
1500	2	5	4	4	3	5	3	4	3	5	5
333	2	6	7	2	3	7	3	6	5	2	2
407	1	4	3	4	3	4	3	3	3	3	5
765	2	5	3	4	2	6	1	3	3	3	3
883	2	4	6	4	3	2	6	4	3	4	3
1062	2	1	5	5	5	5	5	5	5	5	5
1172	2	4	4	4	4	4	4	4	4	4	4
1207	2	7	3	3	2	3	1	5	5	2	5
1673	2	7	4	7	1	7	1	7	7	1	7
184	1	6	3	3	3	5	5	5	5	6	5
547	1	5	3	5	3	5	3	4	4	4	4
640	2	5	6	5	5	5	5	5	5	5	5
469	1	4	4	4	3	4	3	3	4	4	4
1162	2	6	4	3	6	6	6	6	6	7	7
1320	2	4	3	7	4	4	4	4	4	4	4
1484	2	6	6	7	5	7	5	7	5	5	5
169	1	3	4	4	3	4	4	4	6	5	6
190	2	6	5	5	4	3	3	6	5	4	4
392	1	4	4	4	5	5	4	4	4	4	5
972	2	5	7	5	5	4	4	4	6	6	5
984	2	4	4	4	4	4	5	4	4	4	4
418	2	5	6	5	4	4	4	4	4	4	4
456	2	7	1	7	5	6	3	3	5	3	5
870	1	4	4	4	4	4	4	4	4	4	4
1079	2	5	2	5	4	5	3	5	4	4	4
1513	2	3	3	3	1	1	1	1	1	1	1
1664	2	5	5	5	3	4	3	4	3	5	5
91	2	6	4	4	4	4	4	4	4	4	4
732	1	4	4	4	4	4	4	4	4	4	4
933	2	5	4	5	5	5	5	5	5	5	5
45	1	7	2	5	5	3	3	5	3	3	3
429	2	6	5	6	6	4	4	4	4	4	4
715	2	6	3	2	5	7	3	6	5	3	4
929	2	7	4	4	4	4	4	4	4	3	4
1328	2	5	2	5	5	5	5	5	5	5	5
1494	2	5	4	4	2	5	2	6	5	2	5
1323	2	6	3	6	3	3	5	7	7	5	4
1503	2	4	3	3	4	4	4	4	4	4	4
81	2	5	3	3	1	4	3	5	4	3	3
596	1	7	6	7	2	5	1	6	5	5	4
1165	2	4	4	4	4	4	4	4	4	4	4
1622	1	5	3	6	3	6	3	6	6	3	3
50	1	4	4	4	4	4	4	4	4	4	4
140	1	4	4	4	4	4	5	5	4	4	5
391	2	4	4	4	4	4	4	4	4	4	4
555	2	6	2	6	6	5	3	4	2	3	4
825	2	5	1	4	5	4	4	4	5	5	5
1307	2	7	4	7	3	5	3	7	7	5	7
1533	2	3	2	5	4	5	3	2	3	1	1
84	2	5	1	4	1	4	4	5	4	3	4
419	2	5	3	4	4	4	4	4	4	4	4
569	1	5	5	3	3	3	2	4	3	3	3
729	2	7	1	2	1	7	1	7	7	1	7
1312	2	3	4	4	4	4	4	4	4	4	4
160	2	5	5	5	2	4	3	5	4	3	5
503	1	5	5	3	4	4	5	5	5	5	5
517	1	4	4	4	4	4	4	4	4	4	4
562	2	7	2	6	1	3	2	5	4	2	3
624	2	7	2	7	2	7	4	3	6	4	7
637	2	5	5	5	3	5	4	5	5	5	5
290	1	4	4	4	4	4	4	4	4	4	4
388	2	6	4	4	4	3	2	4	5	4	4
677	1	4	4	4	4	4	4	4	4	4	4
887	1	5	5	5	1	5	1	1	1	1	1
1386	2	4	4	4	4	4	4	4	4	4	4
1322	2	5	4	4	4	4	4	4	5	4	4
435	2	6	5	4	5	5	5	5	5	5	5
595	1	7	3	4	4	7	4	7	4	4	4
848	2	5	3	4	2	5	6	5	6	1	2
1126	2	4	4	4	4	4	4	4	4	4	4
1298	2	6	2	2	3	4	3	5	5	3	5
187	1	4	3	3	3	4	4	3	4	3	4
960	2	4	4	4	4	4	4	4	4	4	4
257	1	5	5	1	2	1	1	1	3	2	3
398	2	4	4	4	4	4	4	4	4	4	4
1044	2	4	3	4	4	3	4	3	4	4	5
1365	1	7	4	7	7	7	1	7	7	3	7
1639	2	6	4	4	4	4	4	4	4	5	5
26	1	6	1	6	5	6	3	5	3	3	3
138	2	4	5	6	3	5	3	5	5	4	4
541	2	6	4	3	2	3	5	3	2	6	3
1192	2	5	4	4	4	4	4	4	4	4	4
192	2	5	2	5	5	5	3	5	5	3	5
949	2	4	4	4	4	4	4	4	4	4	4
951	2	4	4	5	4	4	4	4	4	4	4
512	2	7	4	6	4	7	4	6	5	4	5
129	1	7	6	7	2	7	7	7	7	7	7
766	1	5	4	6	4	5	2	6	6	3	6
1099	2	7	4	4	4	4	3	3	5	2	4
1285	2	5	3	3	3	4	4	5	5	3	5
1471	2	4	1	4	3	4	4	4	4	4	4
1580	2	5	4	5	5	5	5	5	3	5	5
205	1	4	6	4	4	4	4	4	4	4	4
1383	2	7	3	4	1	6	1	6	6	1	6
124	2	4	4	4	4	4	4	4	4	4	4
377	2	5	4	4	4	4	4	4	4	4	4
921	2	4	4	4	4	5	2	5	4	4	5
1535	2	4	4	4	1	4	2	4	4	4	4
1545	1	7	2	7	3	4	4	4	4	2	7
1665	1	6	3	3	3	6	2	5	4	6	4
88	2	4	4	4	4	4	4	4	4	4	4
200	1	4	6	6	3	7	7	6	4	7	4
411	2	5	2	1	4	4	3	4	5	4	4
662	2	4	3	3	3	4	3	4	4	4	4
684	2	1	4	4	1	7	1	4	4	3	4
1459	2	4	4	4	3	4	2	6	4	4	4
62	2	4	2	1	3	5	3	3	5	3	4
767	1	6	4	3	4	6	5	5	4	3	4
834	2	6	2	6	2	6	2	5	5	5	5
1647	1	4	4	4	4	4	4	4	4	4	4
500	2	5	3	4	3	5	3	5	4	2	5
521	2	6	3	6	6	5	6	6	6	4	4
559	2	3	3	5	4	3	4	4	4	5	5
601	2	5	5	4	5	3	2	3	3	1	4
938	1	4	4	4	4	4	5	5	5	5	4
977	1	5	4	5	4	5	4	5	5	5	6
1345	2	4	1	4	1	7	1	5	5	1	5
9	1	1	1	7	5	1	5	5	5	5	5
221	2	6	5	5	3	6	3	6	5	3	6
368	2	6	2	6	1	6	2	6	6	3	4
560	2	7	2	6	4	6	4	5	5	4	6
1118	2	4	3	6	4	6	4	4	4	2	6
768	2	4	3	4	4	4	2	4	4	4	4
1077	2	4	3	4	3	3	1	3	4	2	3
49	1	4	5	4	3	4	3	5	4	3	3
249	1	4	4	5	4	5	3	4	4	3	4
431	1	5	3	5	4	4	4	4	4	4	4
966	2	4	4	4	4	4	4	4	4	4	4
1261	2	5	4	5	3	5	5	5	5	3	5
599	2	4	4	4	4	4	4	4	4	4	4
781	1	4	4	4	4	4	4	4	4	4	4
46	1	4	5	6	3	3	3	5	4	5	5
206	2	4	5	5	3	4	4	5	5	3	5
413	1	5	3	6	1	4	3	4	5	2	4
1103	1	6	4	5	2	6	2	6	6	4	5
1385	2	4	4	4	1	5	2	5	5	5	5
430	2	6	5	6	3	3	5	6	5	5	5
1180	2	5	2	5	4	6	2	5	3	2	5
1532	2	4	5	4	4	5	3	5	5	3	5
168	2	6	4	5	5	6	5	4	4	4	4
223	1	4	4	4	3	2	7	4	4	4	4
1111	2	4	4	4	4	4	4	4	4	4	4
1603	2	5	5	5	3	4	2	5	5	3	5
433	2	7	4	7	7	4	4	4	4	4	4
931	2	5	4	4	4	4	4	4	4	4	4
1175	2	5	5	5	5	5	5	5	5	5	5
1245	2	4	3	2	3	4	1	3	4	4	4
1276	2	7	4	6	3	6	6	7	7	5	5
1455	1	1	3	4	5	7	1	7	4	4	4
322	2	4	2	4	2	2	3	4	5	5	4
1543	2	7	3	6	1	6	3	7	7	3	6
99	2	1	5	1	5	4	4	4	4	4	4
181	1	6	5	6	4	6	2	6	6	2	7
509	2	7	1	4	1	7	1	7	7	4	7
582	1	4	3	4	4	4	5	4	4	3	4
621	2	5	2	2	2	3	3	3	3	3	5
1368	2	6	3	4	3	6	3	3	5	3	4
1464	2	6	6	4	1	6	1	5	4	5	6
235	2	5	4	5	3	3	5	5	5	5	5
658	1	4	5	4	5	4	5	5	5	5	5
774	2	6	3	5	2	3	1	5	5	3	5
1209	2	4	4	4	4	4	4	4	4	4	4
1297	2	7	4	7	2	5	7	7	6	4	4
1327	2	3	5	2	5	4	6	4	4	4	4
642	1	5	4	4	4	4	4	4	4	4	4
1010	2	6	6	4	3	6	6	6	6	6	6
264	1	4	5	4	4	4	4	4	4	4	4
770	2	5	4	4	4	4	4	4	4	4	4
946	2	6	2	2	5	6	2	6	6	2	6
1020	2	6	5	6	4	3	3	5	5	5	5
1051	2	5	3	5	6	7	5	5	6	3	5
1353	1	4	4	4	4	4	4	4	4	4	4
1668	1	4	6	4	2	4	4	4	4	3	4
171	2	4	4	4	4	4	4	4	4	4	4
118	2	6	3	4	2	7	3	5	4	2	4
518	1	6	6	5	6	6	6	6	6	6	6
851	2	6	2	6	2	5	3	6	6	2	6
917	2	4	4	4	4	4	4	4	4	4	4
1218	2	5	5	7	2	6	7	4	5	6	6
1355	2	6	3	3	5	6	3	5	4	3	3
41	2	4	3	5	2	4	3	5	4	5	4
212	2	4	6	4	2	4	5	4	4	3	4
773	1	4	3	4	1	5	1	4	2	3	4
1587	1	7	3	7	2	7	3	7	7	6	7
93	2	6	3	6	2	6	2	6	6	3	6
489	2	6	3	5	3	3	3	6	6	3	5
772	2	7	4	4	5	7	5	5	4	5	4
1152	2	4	5	5	3	4	4	4	5	5	4
1382	2	4	4	4	4	4	4	4	4	4	4
151	2	6	4	5	4	5	4	5	5	4	5
633	1	1	4	4	3	4	4	4	4	4	4
950	1	4	4	4	4	4	4	4	4	4	4
113	2	5	2	5	2	5	5	5	5	3	5
1248	1	4	3	4	3	4	4	5	5	6	3
155	1	5	4	6	4	6	6	4	6	6	6
229	1	6	4	5	1	6	5	5	5	3	5
1290	2	7	4	7	4	4	3	7	7	3	7
1429	2	6	4	3	2	5	2	5	5	2	6
1451	2	1	2	4	1	1	1	6	6	1	5
567	2	5	5	5	5	5	2	6	6	1	5
657	2	7	2	6	5	5	4	5	6	3	5
714	1	5	4	4	4	4	5	5	5	5	5
730	1	7	4	4	4	4	4	4	4	4	4
1234	2	3	3	3	3	3	3	3	3	3	3
1140	1	4	4	4	4	4	4	4	4	4	4
1177	2	6	1	5	3	6	1	6	5	1	5
1377	2	5	3	3	5	5	3	3	5	5	5
1553	1	6	4	6	4	4	4	6	6	4	6
1084	2	4	4	6	1	4	4	4	4	4	4
636	2	4	4	4	4	4	4	4	4	4	4
350	1	6	3	4	1	5	3	3	3	3	5
487	2	5	2	4	2	5	3	6	5	5	6
731	2	6	4	4	4	4	4	4	4	4	4
953	2	5	4	4	4	4	4	4	4	4	5
427	1	5	4	5	4	5	4	4	4	4	4
450	2	5	5	3	5	5	3	5	5	3	3
1194	2	6	4	4	4	6	4	4	6	4	6
120	2	7	1	7	1	7	5	7	7	3	7
616	2	1	2	1	2	3	2	2	2	1	4
122	2	6	3	6	3	5	5	3	6	3	5
194	2	4	3	5	5	4	3	5	5	3	3
324	2	5	3	5	2	4	3	6	4	3	5
604	1	5	3	5	2	4	4	4	4	4	4
688	2	6	6	5	4	5	3	6	6	3	4
869	2	3	1	2	1	5	5	5	5	2	1
979	2	3	3	4	4	4	3	5	5	4	4
1223	2	6	3	5	5	5	2	5	6	3	6
1467	2	4	4	4	4	4	4	4	4	4	4
208	1	5	3	5	4	5	4	5	5	4	4
432	2	6	3	6	6	6	3	6	6	3	6
775	2	4	3	6	4	4	3	3	3	4	4
989	2	5	4	3	4	3	3	5	5	3	5
108	2	4	3	4	3	3	4	4	5	4	4
287	1	7	4	4	3	6	4	5	4	4	4
705	2	1	4	5	3	3	6	5	5	4	4
1089	2	4	4	4	4	4	4	4	4	4	4
1157	2	1	2	6	2	6	3	4	4	3	5
1466	2	5	3	4	4	4	4	4	4	4	4
1660	2	1	4	4	3	5	4	5	5	3	5
78	2	4	4	4	4	4	5	4	4	4	4
285	1	5	4	5	4	4	3	6	4	4	4
612	1	7	2	1	4	4	4	4	4	4	4
661	1	5	4	4	4	4	4	4	4	4	4
109	2	6	4	4	4	6	4	6	4	2	4
598	2	6	3	6	6	6	3	6	5	3	5
664	2	7	1	7	1	7	1	7	7	3	7
805	2	2	4	4	3	4	4	5	5	4	4
1564	2	7	3	3	4	4	4	4	4	4	4
17	1	7	4	7	4	7	3	7	7	3	7
247	2	6	3	5	3	5	2	5	5	3	5
850	2	7	4	7	4	4	1	7	5	3	6
857	2	6	3	5	3	5	3	5	5	3	5
877	2	5	4	4	3	6	2	5	5	4	4
990	2	4	6	4	3	3	6	4	4	2	2
1185	2	6	3	6	3	6	3	6	6	6	6
776	2	7	1	7	1	6	1	7	5	1	7
777	2	6	4	5	4	3	3	3	4	5	3
965	2	2	5	6	4	4	5	4	4	4	4
1090	1	5	4	5	4	5	4	5	5	4	5
1529	1	5	2	5	1	6	1	5	6	1	5
128	2	4	6	5	6	5	6	5	6	4	5
162	1	7	1	7	1	7	1	7	7	1	7
178	2	4	3	6	3	5	3	5	5	3	5
709	2	5	3	6	3	6	3	4	5	3	5
811	2	4	4	4	4	4	4	4	4	4	4
213	2	5	4	4	4	4	4	4	4	4	4
1163	2	1	3	3	3	5	5	5	5	4	5
1444	2	1	4	6	1	7	2	6	6	4	4
1527	2	7	2	6	2	6	3	6	4	1	4
1452	2	7	2	6	1	5	5	6	6	5	5
204	1	5	6	4	4	4	4	4	4	4	4
686	2	7	1	7	1	7	1	4	4	4	4
778	2	4	3	5	3	4	1	4	5	3	4
1080	2	3	5	4	3	6	3	4	3	3	3
103	2	4	3	1	1	5	2	4	5	3	4
899	1	6	6	6	3	5	5	4	4	3	2
970	1	7	5	7	3	5	4	6	1	4	4
1491	2	5	5	5	5	5	3	5	5	3	5
1541	2	4	1	3	5	6	1	4	4	1	4
165	1	5	6	2	5	3	5	5	4	4	4
783	2	5	2	6	2	3	6	4	4	2	6
1214	2	4	4	4	4	4	4	4	4	4	4
1344	2	1	4	4	1	7	1	5	7	4	7
1474	1	4	3	4	4	4	4	4	5	4	4
97	2	4	3	4	4	4	4	4	4	4	4
112	2	4	4	4	4	4	4	4	4	3	4
1333	2	7	3	7	3	5	3	7	6	3	7
44	2	4	3	4	2	4	2	4	4	2	4
334	1	4	4	4	4	4	4	4	4	4	4
717	2	4	3	4	2	6	2	6	4	4	4
641	1	4	3	7	4	5	4	5	4	4	4
891	1	5	3	3	5	5	3	3	3	5	3
1231	2	6	4	6	3	4	4	5	6	5	4
1669	2	6	4	6	3	5	5	5	5	5	5
82	2	6	3	5	2	5	2	5	5	1	5
666	1	5	5	5	5	5	5	5	5	5	5
930	2	4	1	4	4	4	4	4	4	4	4
1039	1	4	4	4	4	4	5	4	4	4	4
1097	2	4	5	5	5	6	5	5	5	3	5
600	2	7	5	7	6	4	4	5	6	5	5
1081	2	6	3	6	2	6	2	5	5	4	5
780	2	7	3	4	3	5	4	5	5	4	5
1434	2	5	3	5	5	4	3	5	6	4	5
1488	2	5	2	4	2	5	3	5	4	3	5
68	2	4	3	4	3	4	4	4	5	3	4
246	1	4	4	3	5	4	5	5	6	4	5
330	2	5	3	5	2	6	2	6	5	2	5
385	2	7	5	5	3	5	5	5	7	4	4
860	2	4	4	5	3	5	2	5	5	2	5
888	2	5	4	4	4	5	5	5	4	4	4
1167	2	6	4	4	3	4	4	4	4	4	4
1321	1	7	4	6	3	3	2	4	4	3	3
1562	1	4	4	4	4	4	4	4	4	4	4
1082	2	4	3	5	3	5	2	4	5	3	4
1121	1	7	7	7	1	7	7	7	7	1	1
117	2	7	2	7	1	4	2	7	4	2	6
410	2	5	4	6	1	2	2	3	5	2	5
643	2	5	5	5	6	5	5	5	5	3	5
652	2	6	1	6	1	6	1	6	5	1	5
1420	2	4	4	4	4	4	4	4	4	4	4
18	1	6	5	6	6	5	6	6	6	6	6
655	1	7	1	7	4	7	3	7	7	3	7
1286	2	6	3	5	3	5	5	5	5	3	5
1480	2	3	3	3	3	2	2	2	3	2	2
1670	1	4	4	4	4	5	3	4	4	4	4
1672	2	5	4	7	3	4	4	4	4	4	4
110	2	6	5	6	2	6	3	6	5	3	6
1143	1	4	4	4	4	4	4	4	4	4	4
1538	2	4	3	3	3	3	4	4	4	4	4
395	2	4	3	3	3	4	3	3	3	4	4
690	2	4	4	4	4	4	4	4	5	4	4
675	1	7	4	4	4	4	4	4	4	4	4
1404	1	1	1	1	2	1	1	1	1	1	1
858	2	5	3	5	3	4	3	5	5	3	5
1166	2	4	4	5	5	4	6	5	5	5	5
1324	2	6	2	6	3	6	1	6	6	1	6
1666	2	6	4	5	5	4	5	6	4	4	4
345	2	4	4	4	4	4	4	4	4	4	4
681	2	4	4	4	4	4	4	4	4	4	4
863	2	6	3	5	2	5	2	5	5	3	5
1031	2	6	5	5	4	3	3	5	6	5	5
1419	2	3	3	5	3	5	5	4	4	4	4
69	2	4	3	3	3	3	3	3	3	2	3
355	2	4	4	4	4	4	4	4	4	4	4
689	2	4	1	5	4	4	4	4	4	4	4
179	2	3	6	6	6	5	6	2	6	6	5
483	2	4	1	5	1	5	3	4	5	7	4
822	1	5	3	6	3	5	3	4	4	4	4
936	2	6	4	4	5	6	6	4	6	4	4
1187	2	5	4	4	3	5	4	4	5	4	4
1239	2	7	4	6	4	6	3	4	5	3	6
1242	2	6	4	3	5	4	3	6	5	2	5
1518	2	5	4	5	3	6	4	5	5	4	4
119	1	6	5	4	3	3	2	5	4	2	6
365	1	5	4	4	3	4	4	5	4	4	4
440	2	4	6	3	6	4	5	5	4	6	4
810	2	4	4	4	4	4	4	4	4	4	4
1579	2	5	3	5	3	6	3	6	5	3	5
405	2	4	5	4	4	4	4	4	4	4	4
687	2	4	4	4	4	4	3	4	4	3	5
791	2	7	1	6	1	7	6	7	7	1	3
804	1	7	5	6	3	6	3	5	5	7	5
1569	2	6	3	6	3	7	3	6	6	3	6
1623	2	7	4	5	5	5	5	5	5	5	5
568	2	6	4	5	3	6	2	1	5	2	6
784	2	7	5	7	3	7	4	7	7	4	7
807	2	4	4	4	4	4	4	4	4	4	4
955	2	5	4	5	2	5	4	5	5	4	5
1027	2	3	2	6	1	4	2	5	5	3	4
320	1	6	4	4	6	4	6	6	4	3	6
608	1	4	5	4	1	3	7	4	4	4	4
349	2	6	2	5	1	5	2	5	4	1	1
827	2	7	4	3	5	7	3	7	7	6	5
1199	2	4	3	4	1	5	3	4	4	4	4
1266	2	5	3	5	3	5	3	5	5	3	4
13	2	6	3	6	5	6	1	5	6	3	5
16	1	4	4	4	4	4	7	4	4	7	4
300	1	3	3	6	3	6	2	6	6	3	5
1411	2	6	4	5	5	4	4	3	6	2	5
252	1	7	7	7	7	7	7	7	7	7	7
700	1	4	6	5	4	4	4	6	5	4	5
859	2	7	6	6	4	5	3	5	6	4	6
962	2	7	2	5	2	4	2	5	5	3	2
1198	2	6	4	4	4	4	4	4	4	4	4
1409	2	4	4	5	3	5	3	5	5	3	5
52	1	5	4	4	5	5	5	5	5	5	5
722	1	4	3	5	5	5	2	3	5	4	4
1428	1	5	6	5	4	4	4	4	4	4	4
66	1	4	2	2	5	3	5	4	7	3	3
436	1	6	3	4	3	4	4	4	4	4	4
782	1	4	5	5	2	6	5	6	4	4	5
1193	2	6	4	5	4	4	3	4	4	3	4
1435	2	4	4	4	4	4	5	5	5	5	4
38	2	5	3	5	3	3	3	5	5	3	5
1380	2	6	4	6	4	4	4	5	5	4	5
1586	2	4	2	4	4	4	4	5	4	3	4
198	2	6	5	6	4	5	4	6	6	4	6
301	2	7	4	6	5	7	1	7	4	1	7
606	1	1	5	1	3	7	1	1	5	3	5
916	2	4	4	4	3	6	3	4	4	4	4
1279	1	4	4	4	4	5	4	4	4	4	4
1446	2	4	3	4	4	4	5	4	4	4	4
1498	2	6	4	4	3	6	3	5	5	3	5
1560	2	7	5	6	5	7	5	5	5	3	5
101	2	1	5	4	3	5	3	5	5	3	5
209	1	5	4	2	6	4	7	4	5	4	2
785	2	4	4	4	4	4	4	4	4	4	4
572	2	5	3	5	2	3	3	5	4	3	5
992	2	5	3	5	3	3	3	4	3	3	5
85	2	5	6	5	4	4	4	4	4	5	5
359	1	7	6	6	6	6	4	6	6	5	6
649	2	4	4	4	4	4	4	4	4	4	4
980	2	5	4	3	3	3	3	5	5	3	3
1016	2	6	3	5	3	5	3	5	5	3	3
1216	2	6	1	6	3	5	4	5	5	3	5
1022	2	7	3	6	2	5	4	4	4	4	4
1581	2	5	5	5	5	5	5	5	5	5	5
254	2	6	4	6	3	6	6	6	6	6	6
361	1	4	3	5	1	5	2	5	5	2	5
1195	1	7	4	7	4	7	2	7	7	5	5
1230	2	4	4	4	4	4	4	4	4	4	4
1642	2	6	3	5	2	5	2	5	5	3	6
172	2	5	4	3	4	5	3	4	5	4	5
214	1	4	5	3	7	4	6	4	4	4	4
1348	1	4	1	1	1	6	1	1	1	4	1
426	2	4	3	5	5	3	5	4	5	4	5
1655	2	4	4	4	4	4	4	4	4	4	4
1205	2	5	4	5	3	6	4	5	5	3	5
1329	2	5	3	5	4	4	4	4	4	4	4
1563	2	7	6	5	3	6	2	6	6	4	5
211	2	6	3	5	3	5	3	5	5	5	5
627	2	6	4	5	5	4	3	5	4	3	4
1661	2	6	4	6	5	3	2	6	6	3	6
71	1	7	5	7	4	7	3	7	7	5	7
210	1	6	4	6	5	6	5	6	6	4	4
678	2	3	4	4	5	4	4	4	4	4	4
996	2	6	2	5	3	4	2	6	6	2	5
1408	2	5	5	5	4	4	3	5	5	5	5
386	2	6	1	6	1	4	1	6	6	1	6
548	2	4	4	4	3	5	5	4	4	4	4
786	1	5	5	5	6	6	5	5	5	4	5
83	1	6	4	4	5	4	2	5	5	2	4
603	2	4	2	4	2	6	3	5	6	3	4
788	2	4	4	5	2	7	4	6	5	3	6
1154	2	5	5	5	4	4	4	4	4	5	4
1238	2	2	6	6	4	6	4	5	5	3	5
676	2	6	3	3	4	5	4	3	4	4	5
1197	2	7	4	4	1	7	1	7	7	1	7
1330	2	7	1	6	1	2	1	6	4	1	4
1653	2	5	5	3	5	5	4	4	4	4	3
390	2	5	5	4	4	5	4	4	4	4	4
472	1	4	6	4	4	2	4	4	6	4	4
654	2	5	4	5	3	4	3	4	4	3	3
1272	2	6	4	4	4	4	4	4	4	4	4
1442	1	5	1	5	3	5	2	5	5	2	5
96	1	6	4	5	4	5	5	5	6	5	6
182	2	6	4	5	3	3	4	4	4	3	3
297	1	5	5	3	3	3	5	5	5	3	3
605	2	7	4	4	2	4	4	5	5	4	4
55	1	6	6	4	3	6	6	5	5	5	5
70	2	4	4	4	4	5	1	2	2	1	2
142	2	6	2	5	2	5	3	5	6	2	5
1361	2	4	4	4	4	4	4	4	4	4	4
617	1	4	6	3	5	5	5	4	5	5	4
963	2	6	1	6	3	6	3	6	6	6	6
1181	2	4	4	4	4	4	4	4	4	4	4
1522	2	5	3	5	3	5	3	5	5	3	5
1561	2	7	1	3	1	7	1	7	7	1	1
141	2	4	4	4	4	4	4	4	4	4	4
525	2	4	4	4	4	4	4	4	4	4	4
536	2	5	7	5	1	4	4	4	7	3	4
826	1	4	5	4	3	5	2	5	5	2	5
895	2	5	1	4	3	3	2	5	5	1	4
1663	2	7	5	5	3	6	3	5	5	5	5
341	1	4	4	4	4	4	4	5	5	4	4
412	2	5	5	4	3	4	5	4	4	5	4
707	1	1	4	4	4	1	4	4	4	4	4
832	2	6	4	4	2	6	4	6	6	3	3
1092	1	2	4	3	3	5	4	6	5	4	4
244	2	6	2	6	2	1	2	6	5	2	6
282	2	4	2	3	2	5	4	5	4	2	5
556	1	4	3	5	4	6	3	4	5	5	5
1325	2	4	4	4	4	4	4	4	4	4	4
106	2	6	2	1	3	3	2	5	5	4	4
602	2	4	4	4	4	4	4	4	4	4	4
1607	2	7	2	7	2	7	1	7	7	6	5
255	1	4	4	3	4	4	4	4	4	4	4
1179	2	5	4	4	4	4	4	4	4	4	4
57	2	5	5	4	4	4	4	4	4	4	4
585	2	5	6	5	4	6	3	6	5	3	4
639	2	6	3	5	2	6	2	6	6	2	6
1168	2	4	3	3	3	6	3	5	5	4	4
787	2	5	6	4	4	5	6	5	5	3	5
836	1	3	4	5	5	3	5	5	5	5	5
1359	2	4	3	4	2	4	3	4	4	2	4
445	1	6	6	5	4	4	4	5	5	3	4
549	1	4	4	4	4	4	4	4	4	4	4
258	1	7	3	6	4	6	3	5	4	2	6
889	1	5	4	5	3	5	3	4	4	3	5
912	2	1	4	7	4	4	4	7	7	6	7
189	2	5	1	4	1	5	2	4	4	4	4
873	2	5	3	5	3	5	2	4	4	2	4
932	2	4	4	4	4	4	4	4	4	4	4
19	1	5	4	5	5	6	3	5	5	4	3
479	2	6	4	4	4	4	4	4	4	4	4
968	1	3	5	6	3	5	5	4	5	4	4
1254	2	6	2	5	1	3	3	5	5	2	5
1275	2	3	3	3	3	1	3	5	5	3	5
1316	2	6	4	5	3	4	3	4	5	3	5
1331	2	4	6	5	5	5	5	6	5	6	6
571	2	4	4	4	4	4	4	4	4	4	4
815	2	4	4	4	4	4	4	4	4	4	4
882	1	5	5	4	3	6	5	4	4	5	5
871	1	6	5	4	3	6	5	5	5	3	4
1418	2	4	3	5	3	4	3	4	4	4	4
1567	1	1	4	5	3	5	5	5	4	5	5
879	2	6	4	5	4	6	2	6	6	3	6
1076	2	5	4	5	3	5	4	5	5	3	6
295	2	5	2	7	1	6	3	6	6	2	6
978	2	4	5	4	1	4	3	4	3	5	4
1621	2	5	4	4	4	2	2	2	3	4	2
406	2	4	4	4	3	4	4	4	4	4	4
416	2	5	5	4	4	4	4	4	4	5	5
73	1	6	3	5	5	5	3	4	5	4	5
1340	2	3	3	5	4	4	4	4	4	4	4
1646	2	6	2	6	2	6	3	6	6	3	5
21	1	6	4	5	4	5	5	5	5	3	5
36	1	7	3	4	4	4	4	4	4	4	4
1253	2	4	3	3	1	1	4	5	5	3	5
130	1	6	6	6	6	6	6	6	6	6	6
352	1	3	5	5	2	5	3	4	6	2	5
1644	2	4	3	5	2	3	3	5	5	3	5
1423	2	7	3	6	5	6	3	5	6	2	6
384	1	5	5	6	5	5	6	5	5	5	5
1186	2	6	2	6	2	6	2	6	6	2	6
1549	2	4	5	5	5	6	5	5	6	5	5
789	2	4	4	4	2	5	4	4	4	4	4
833	2	6	6	3	3	6	6	4	6	6	6
176	1	7	1	7	1	7	1	7	7	1	7
293	1	3	3	4	5	7	1	6	6	4	6
497	2	5	3	5	3	4	4	4	5	3	5
837	2	6	3	6	2	6	5	6	5	4	6
1384	2	4	4	4	4	5	4	5	5	4	4
196	2	6	5	3	6	5	6	5	5	6	5
20	2	6	3	5	2	6	3	6	6	2	6
1315	2	1	3	4	4	4	4	4	4	4	4
1342	2	4	5	6	4	3	6	5	5	6	5
146	2	4	4	4	4	4	4	4	4	4	4
371	1	7	4	7	4	5	4	5	5	4	3
1006	2	4	2	4	2	3	7	4	6	6	4
1213	2	5	4	6	3	5	4	4	5	4	4
1609	2	6	3	6	2	6	2	6	6	5	6
886	2	6	2	6	1	4	2	7	6	1	6
1204	1	2	2	2	2	5	2	4	4	3	4
203	2	6	3	6	2	3	5	6	6	2	6
818	2	4	5	4	5	5	5	5	5	5	5
885	2	6	4	4	5	5	3	4	4	3	3
1351	2	4	1	5	1	3	2	4	4	4	4
583	2	7	5	6	3	6	1	5	5	3	7
513	1	7	2	4	1	4	3	5	4	6	6
1196	2	6	4	6	3	6	3	6	6	5	6
1217	2	4	4	4	4	4	4	4	4	4	4
219	1	7	4	7	3	4	1	6	5	4	6
383	2	4	5	4	4	4	4	4	4	4	4
342	2	7	1	7	1	7	1	7	4	1	6
224	1	4	5	5	7	6	6	6	6	6	6
1652	2	4	4	4	1	7	4	1	1	4	4
453	1	5	4	6	3	5	3	5	5	3	5
1596	2	5	3	3	3	4	5	5	3	3	3
628	2	5	3	5	2	4	4	5	4	4	4
1544	2	6	4	4	2	4	3	2	4	3	3
275	1	5	4	4	3	6	3	4	4	4	4
1247	2	7	6	6	4	4	5	5	5	5	4
1648	2	4	4	5	4	6	3	5	6	4	5
116	2	6	3	6	2	6	3	5	5	3	5
253	2	6	2	5	2	7	3	6	6	3	5
973	2	4	4	5	4	4	4	4	4	4	4
504	2	6	5	5	1	6	1	5	5	2	5
1413	2	6	4	4	2	6	1	6	6	1	6
1521	1	4	4	4	4	4	4	4	4	4	4
884	1	5	6	5	2	5	5	5	5	5	5
1255	2	7	3	7	3	7	3	7	7	3	7
584	2	6	3	7	3	6	5	7	7	4	7
1164	1	5	4	4	4	4	4	4	4	4	4
790	2	7	4	7	3	6	1	6	2	1	6
1288	1	6	3	5	1	7	3	5	5	2	3
40	2	6	4	6	2	4	3	4	4	5	5
903	2	5	1	5	1	5	1	5	5	1	5
1087	2	3	3	3	3	3	3	3	3	3	3
1362	2	4	4	4	4	4	4	4	4	4	4
15	2	4	4	4	4	4	4	4	4	4	4
544	2	4	3	6	4	4	2	3	4	3	4
852	2	6	2	6	2	6	3	6	6	2	6
1597	2	5	3	6	3	4	5	5	4	5	3
1153	2	6	4	6	3	6	2	6	6	3	6
154	2	5	2	5	2	5	3	4	4	2	4
331	2	6	3	6	2	6	5	6	6	3	6
1268	2	5	2	5	3	6	4	4	4	4	4
734	1	5	3	1	4	4	5	5	5	5	4
1575	2	5	3	3	1	4	1	3	4	1	1
835	1	6	2	6	2	5	5	5	5	2	5
1004	2	4	4	4	4	4	4	4	4	4	4
274	1	5	2	6	4	7	6	5	5	5	5
471	2	4	5	5	1	7	7	5	5	7	4
610	2	4	4	4	3	3	4	4	4	4	6
1221	2	5	1	5	4	4	2	5	5	2	5
1235	2	5	4	4	4	4	4	5	5	4	4
43	2	7	1	7	1	7	2	7	6	3	6
60	1	6	1	3	1	4	3	4	4	4	4
1208	2	6	2	5	3	5	2	6	5	3	5
1407	2	6	3	5	2	5	2	5	6	4	6
630	2	4	5	5	3	5	5	4	5	4	5
498	1	4	4	4	4	4	1	4	7	4	7
631	2	6	1	5	4	6	3	5	5	2	4
839	2	5	3	5	3	4	3	5	5	3	5
1007	2	5	1	4	6	5	5	5	5	5	5
1584	2	5	4	4	4	4	4	4	4	4	4
1604	2	2	5	3	3	5	3	3	3	3	3
220	1	4	4	7	4	5	4	4	4	3	7
961	2	7	3	7	1	7	1	1	7	1	7
1151	2	4	3	4	3	4	5	5	4	5	4
1257	1	7	1	1	1	6	1	7	7	1	7
1593	2	5	3	5	3	6	3	5	5	3	3
222	1	1	4	4	5	4	4	4	4	7	4
1405	2	7	4	7	1	4	4	4	4	4	4
1412	2	3	1	3	1	3	1	1	5	1	5
646	1	3	5	4	5	5	5	5	5	5	5
1260	2	3	4	5	4	6	5	4	4	3	4
174	2	7	4	6	2	3	3	5	5	3	5
557	2	6	2	6	2	5	2	6	5	3	3
1262	2	6	3	5	5	5	6	5	5	2	4
1215	2	4	4	4	4	4	4	4	4	4	4
1594	2	4	4	4	4	4	4	4	4	4	4
1610	1	4	4	4	4	4	4	4	4	4	4
1106	1	7	4	7	2	6	3	6	6	5	6
1573	2	5	3	5	5	5	3	5	5	3	5
904	2	7	4	6	2	7	2	7	7	1	7
515	1	4	2	3	2	3	2	3	4	2	4
1443	2	3	7	3	5	5	4	5	5	5	5
449	2	5	1	5	1	4	2	4	4	1	4
1269	2	5	3	5	3	6	3	5	5	4	5
892	2	4	6	7	3	5	5	5	6	5	7
505	2	5	4	4	4	4	4	4	4	4	4
175	2	5	4	4	4	6	2	6	6	4	5
663	2	7	5	7	3	7	5	6	6	5	7
1302	1	6	4	3	4	5	3	5	5	3	5
72	2	4	5	4	4	4	4	4	4	4	4
842	1	5	5	6	5	6	4	5	5	6	6
1349	2	6	3	6	4	6	2	5	5	3	4
475	2	6	4	5	4	4	3	5	5	3	5
573	2	6	3	4	4	4	4	5	6	4	5
1483	1	6	3	6	3	6	2	5	6	2	6
792	2	4	2	4	5	4	3	5	5	3	4
473	1	5	4	6	5	6	6	6	6	5	5
1357	2	7	4	7	4	6	2	7	7	2	7
303	1	6	6	5	3	5	2	5	5	4	5
481	2	6	2	4	3	5	2	3	4	4	4
991	2	4	5	6	3	5	6	5	5	3	5
268	1	5	4	4	4	4	4	4	4	4	4
1264	2	6	3	4	5	4	4	5	5	3	4
193	2	3	7	2	7	3	7	5	6	3	5
514	2	6	2	2	4	3	2	4	2	2	2
538	1	5	4	5	5	5	6	5	5	5	5
1028	2	4	4	4	4	5	3	5	5	3	5
1548	2	4	3	5	5	5	5	5	4	3	5
393	2	6	4	4	4	4	4	4	4	4	4
434	1	4	2	2	2	2	4	5	4	3	4
793	2	6	1	6	3	4	1	6	4	4	5
1589	1	4	3	3	3	3	3	3	3	3	3
115	2	6	2	6	1	6	2	7	6	2	6
1292	2	1	5	3	1	5	1	2	4	4	4
309	2	5	4	5	3	6	2	5	5	2	5
651	1	4	4	4	3	2	2	4	4	4	4
1341	2	5	3	5	2	4	4	4	4	4	4
1558	2	6	4	5	3	5	3	5	5	3	5
1391	2	4	4	4	4	4	4	4	4	4	4
794	2	6	3	4	3	4	4	4	4	4	4
251	2	6	2	6	2	3	2	7	7	2	7
1337	2	4	3	4	4	4	4	4	4	4	4
501	1	3	1	4	2	6	2	4	4	5	4
280	1	6	1	6	3	6	2	5	6	3	6
1350	2	7	7	7	2	6	1	6	6	1	6
163	2	6	6	5	1	6	5	7	5	6	6
1038	2	4	3	4	3	5	3	4	4	4	4
741	2	5	5	3	5	3	3	5	5	5	5
1017	2	7	4	4	1	7	4	7	7	5	7
145	2	4	5	4	2	5	3	4	4	3	4
723	2	6	4	1	3	5	5	5	4	3	2
1280	2	5	6	5	6	4	5	4	4	4	4
336	2	5	2	3	1	6	2	4	4	3	4
798	2	6	2	1	5	6	3	6	6	2	6
270	2	5	4	3	3	5	5	4	3	4	4
967	2	4	3	3	2	3	3	5	5	3	3
218	1	4	4	4	4	4	4	4	4	4	4
216	1	4	4	4	6	7	4	7	7	7	7
702	1	6	4	6	3	6	4	4	4	4	4
95	2	4	4	5	5	5	5	5	5	5	5
396	1	4	4	4	4	4	4	4	4	4	4
226	1	4	4	4	3	4	4	4	5	5	5
1539	2	5	3	4	4	5	4	5	5	3	4
1617	1	6	5	5	5	5	5	5	5	5	5
147	1	6	4	6	5	6	7	6	6	4	6
358	2	3	4	4	5	4	4	5	4	4	4
1599	2	6	6	6	3	5	3	6	6	5	6
74	2	4	4	5	3	4	2	4	3	4	3
201	2	6	3	6	3	4	2	5	4	3	5
526	2	6	1	6	1	7	1	7	7	1	2
1232	2	4	4	3	3	4	5	4	5	5	4
1203	1	6	5	6	6	6	4	4	4	4	6
39	2	4	1	4	1	3	1	5	5	1	5
1552	2	5	3	5	6	3	4	5	5	3	5
575	2	6	6	6	1	6	1	6	6	4	6
1206	2	6	4	6	4	6	4	6	6	4	6
1614	2	5	4	4	4	4	4	5	5	5	5
24	2	5	4	5	4	3	5	4	5	3	5
607	2	6	3	6	2	6	1	7	6	2	6
945	1	7	5	7	3	4	4	4	4	5	4
1127	2	6	4	7	3	6	3	6	6	3	6
1478	2	4	4	4	4	4	4	4	4	4	4
1524	2	6	3	6	1	6	2	6	6	1	6
114	2	5	4	4	4	5	3	4	5	3	5
543	1	5	3	3	5	5	3	3	5	3	5
1371	2	5	7	3	7	4	5	3	3	5	2
441	2	6	4	4	6	6	5	5	5	5	5
463	2	3	4	6	4	4	4	4	4	4	4
508	2	6	1	6	5	7	2	5	5	4	6
738	1	6	6	6	6	7	6	7	7	6	6
1346	2	6	4	4	5	6	4	4	6	5	5
296	2	7	4	7	1	7	1	7	7	1	7
1335	2	5	2	5	4	5	3	5	6	3	6
1339	2	2	4	4	3	6	7	7	3	5	5
474	2	4	2	4	4	4	4	5	4	5	4
225	1	6	5	6	3	5	3	5	5	4	5
719	2	6	4	6	3	5	2	6	5	3	5
795	1	5	4	6	4	4	4	4	4	4	5
735	1	4	4	4	4	4	4	4	4	4	5
283	2	6	3	5	2	3	4	5	5	3	5
369	2	1	2	1	1	1	1	1	1	1	1
480	2	3	3	3	2	5	2	3	3	4	4
1656	2	4	3	3	4	4	3	3	3	4	3
482	2	5	6	4	4	5	4	5	6	5	5
530	1	6	4	5	3	6	4	5	5	3	4
1310	1	6	2	7	1	7	2	6	6	1	7
1265	2	5	3	6	4	6	2	6	5	3	5
76	2	1	3	7	4	5	4	7	7	3	7
625	1	5	2	6	2	6	5	5	6	5	6
98	2	4	5	5	5	5	5	5	5	5	5
1354	2	4	4	4	4	4	4	4	4	4	4
234	1	4	4	4	4	4	4	4	4	4	4
844	2	6	5	4	3	5	3	5	5	5	5
971	2	4	7	5	5	4	6	4	4	6	3
308	2	5	2	1	4	4	4	4	4	4	4
314	1	4	4	4	4	4	4	4	4	4	4
1366	2	5	2	5	3	5	3	5	4	3	4
558	2	7	1	5	1	7	2	7	7	1	7
711	2	4	4	1	6	2	6	2	5	4	4
90	2	7	3	7	3	5	3	7	7	2	7
694	2	6	1	4	3	2	1	3	4	3	3
695	2	5	2	4	3	4	2	4	4	3	4
1356	2	2	4	3	2	7	3	2	5	1	3
1403	2	4	5	4	4	4	3	3	4	4	3
263	2	4	5	5	4	5	5	5	5	4	4
144	1	6	3	4	4	7	3	7	7	3	4
199	1	7	4	7	1	7	7	7	7	7	7
64	1	5	3	2	1	4	2	4	5	2	3
1453	2	4	4	4	3	4	4	4	5	3	4
243	2	4	5	4	4	6	5	4	4	5	4
800	2	5	1	3	1	1	1	5	3	4	4
75	2	6	3	6	1	6	5	6	5	4	5
1448	2	4	4	4	3	3	3	4	4	4	4
323	2	5	5	5	2	7	6	5	2	7	3
1013	1	4	4	4	4	4	4	4	4	4	4
48	2	7	4	7	4	6	6	6	6	4	6
1547	2	3	2	4	4	4	4	4	4	4	4
1582	2	5	5	5	3	5	3	5	5	5	5
982	2	6	2	6	2	4	2	7	5	2	5
231	1	4	5	4	6	7	6	5	5	4	4
838	2	6	4	6	4	4	5	6	6	3	4
609	2	3	2	5	2	5	5	5	5	3	5
353	1	5	6	6	2	4	2	5	5	5	5
626	2	6	2	4	1	4	1	5	5	3	4
1534	2	5	2	5	2	6	3	6	4	4	6
357	1	6	2	4	3	6	3	6	6	3	6
855	1	6	4	4	2	6	2	6	6	3	6
531	2	5	5	7	3	6	4	6	6	3	5
80	2	5	4	6	2	4	5	5	4	4	5
364	1	4	4	5	3	4	4	4	4	4	4
999	2	3	3	3	3	6	3	6	6	3	5
25	1	7	3	6	5	7	4	6	6	5	6
153	2	7	3	7	3	4	2	7	7	2	7
1369	2	4	4	5	3	5	3	5	3	5	5
1618	2	3	6	6	5	5	6	5	5	5	5
47	2	6	1	6	1	3	1	7	6	2	6
248	1	5	4	4	4	5	4	4	4	5	5
240	1	7	3	7	7	7	7	7	7	7	7
1643	2	4	4	4	3	4	3	4	4	3	3
1422	2	5	4	4	5	5	5	5	5	5	5
1425	1	4	5	4	5	5	5	5	5	5	5
291	2	4	4	4	3	4	1	4	4	4	4
890	1	6	4	6	4	5	5	5	6	4	5
31	2	4	2	6	2	4	3	4	5	3	4
854	2	5	2	5	2	5	2	5	5	2	5
682	2	6	2	6	1	2	1	6	2	1	5
797	2	5	2	3	2	3	3	3	3	2	3
1667	1	4	4	4	6	6	6	6	6	6	6
954	1	6	4	6	6	6	6	6	4	3	6
233	1	4	4	5	3	3	3	5	5	4	4
476	2	1	3	3	1	4	1	1	3	1	3
620	2	5	2	4	6	6	4	4	4	4	4
861	2	4	3	6	2	5	2	5	4	3	5
310	2	6	2	4	1	3	3	6	5	1	4
1296	2	5	2	5	3	3	3	5	5	3	5
1389	2	6	3	5	5	5	3	5	6	3	5
983	2	4	4	7	2	7	3	4	4	1	6
423	2	6	4	5	3	4	4	5	5	3	5
796	2	6	3	5	2	6	6	5	4	7	4
840	2	3	4	3	1	3	6	4	4	3	4
237	2	3	2	3	3	4	3	4	3	3	3
461	1	4	2	3	2	6	2	6	6	2	6
940	2	6	5	6	2	5	2	6	6	2	5
942	2	4	3	5	4	5	2	5	5	3	5
267	1	6	4	7	2	6	2	7	6	6	7
256	1	7	3	7	3	4	1	6	5	4	6
847	2	6	3	4	3	5	3	5	6	3	5
918	2	5	3	5	2	6	4	5	5	5	5
1318	2	7	4	7	4	6	3	7	7	2	7
862	2	7	4	4	3	5	1	6	5	5	4
276	1	4	4	7	3	7	7	4	7	4	7
1250	2	5	6	4	3	6	6	5	5	4	5
941	2	4	4	4	4	4	4	4	4	4	4
1487	2	7	4	5	2	4	2	4	4	2	4
343	2	6	6	6	2	6	4	6	6	6	6
362	1	7	4	4	4	4	6	6	5	2	2
318	1	4	4	4	3	6	4	4	5	4	4
546	2	5	1	5	1	6	1	5	6	1	2
111	2	6	4	5	4	5	3	5	5	3	4
332	2	5	5	6	1	6	4	3	4	4	4
191	2	5	3	5	4	5	3	5	6	3	5
691	1	4	4	4	4	4	4	4	4	4	4
1436	1	4	4	4	4	4	4	4	4	4	4
1263	2	3	3	3	3	1	3	2	3	1	2
1308	2	5	5	5	2	3	5	6	5	5	5
437	2	6	2	5	1	5	2	6	6	2	6
238	1	2	3	5	5	6	3	6	6	3	5
400	1	4	3	4	4	4	3	4	5	3	4
679	2	5	3	5	2	5	4	4	4	5	6
1608	2	6	4	6	3	6	4	6	6	4	6
692	2	4	4	4	2	4	2	6	4	2	4
856	2	6	2	4	2	6	2	6	5	1	6
995	2	6	4	5	4	5	4	5	6	4	5
30	2	6	4	7	3	4	4	6	5	3	5
920	2	5	3	4	2	6	3	5	5	3	4
227	1	6	5	6	4	4	7	7	4	3	3
697	1	6	4	6	6	4	5	3	5	3	5
27	2	4	3	5	2	4	3	4	4	2	4
1000	2	1	2	7	1	6	1	1	6	3	7
1273	2	5	2	7	2	1	2	5	4	3	6
22	2	6	3	6	4	6	2	6	6	2	5
408	2	4	4	4	3	4	3	5	5	4	4
736	1	4	3	5	5	4	6	4	5	5	4
618	2	6	2	5	1	5	3	5	5	4	5
1625	2	4	2	3	3	5	3	3	3	3	3
239	1	4	3	4	3	6	4	5	5	3	5
1645	2	5	4	5	4	4	5	4	4	4	4
1601	2	6	4	4	3	6	2	5	5	3	4
348	1	4	1	4	1	4	1	4	3	4	4
23	1	5	5	4	2	6	2	5	5	6	4
443	1	5	4	3	5	5	3	3	5	6	5
841	2	4	3	5	3	5	2	5	4	3	3
250	2	5	1	4	1	5	3	4	4	3	5
1559	2	6	4	5	4	4	4	5	6	4	4
865	2	6	2	6	3	5	5	6	6	2	6
577	2	4	3	5	6	6	4	4	5	5	3
1454	2	7	1	4	1	7	1	5	5	3	5
401	2	5	5	6	3	5	5	5	5	5	6
701	1	4	4	4	6	4	5	4	4	4	4
378	2	6	4	6	2	6	5	5	5	2	6
853	2	5	3	4	4	5	3	5	5	3	3
477	2	1	1	1	1	1	1	1	1	1	1
922	2	6	3	5	4	4	4	4	4	4	4
1309	2	4	2	5	2	4	5	4	5	5	5
712	2	4	4	5	4	6	4	4	5	4	5
611	2	3	2	5	2	6	2	6	5	3	6
680	2	7	5	4	5	6	2	7	7	3	7
1400	1	5	3	6	5	5	5	6	5	5	4
864	2	5	1	6	2	5	3	5	5	3	5
1624	2	7	3	7	3	4	4	7	7	4	4
1003	2	5	2	5	3	5	5	5	5	5	3
1030	2	5	3	5	2	5	3	6	6	3	5
236	1	7	6	6	6	6	7	7	7	7	7
260	1	6	4	6	6	5	3	5	5	5	5
496	2	4	3	1	1	5	6	5	5	5	2
1468	2	5	5	5	3	3	3	5	5	5	5
1421	1	5	3	5	3	5	2	5	5	2	6
699	2	5	3	5	6	3	6	5	5	6	5
1402	2	5	4	4	3	5	3	4	5	3	4
1033	2	4	5	6	2	5	7	6	7	6	6
422	1	6	3	7	3	7	7	7	7	3	7
402	2	6	3	4	2	3	3	5	5	5	4
1410	2	4	1	1	4	4	2	3	6	2	6
79	1	6	4	3	3	5	3	4	4	4	4
845	2	6	2	6	3	5	4	6	6	2	6
403	1	3	4	4	4	4	4	4	4	4	4
843	2	6	3	6	2	5	4	6	6	3	6
1304	2	4	3	4	3	4	3	4	4	2	4
660	1	6	5	6	3	3	5	5	6	2	7
1332	1	6	3	5	3	5	3	6	6	3	3
1658	2	6	4	4	4	4	5	6	5	3	4
683	2	4	3	6	1	4	2	5	4	2	5
1461	2	6	5	6	5	6	5	6	6	5	6
849	2	6	4	6	1	6	3	6	7	5	6
1277	2	4	5	4	4	4	4	4	4	4	4
1414	2	7	6	6	4	5	6	6	5	6	5
1449	2	5	4	4	1	6	1	5	5	1	5
866	2	4	5	5	3	5	3	5	5	3	5
1271	2	5	3	6	3	6	1	6	5	3	6
846	2	4	3	5	2	3	5	5	5	6	5
1619	2	6	3	4	3	5	5	4	4	4	4
1352	2	6	4	4	4	4	4	4	4	4	4
1018	2	5	5	6	1	5	4	6	5	6	6
452	2	6	5	5	2	5	3	5	5	2	5
28	1	5	3	5	3	5	2	3	5	5	5
1620	2	5	5	6	5	5	5	5	5	5	5
957	2	6	2	6	2	6	2	5	5	4	6
242	1	4	4	4	4	4	4	4	4	4	4
281	2	5	3	4	1	4	1	5	4	2	5
564	1	2	4	4	6	5	5	5	5	5	3
1002	1	7	3	7	1	7	4	5	5	1	5
317	2	5	5	5	4	5	5	5	5	5	5
457	2	4	2	5	1	5	2	4	3	2	5
1465	2	4	5	4	3	3	3	4	4	3	4
294	2	4	4	5	2	6	4	4	4	5	4
1372	2	4	2	4	2	6	2	2	5	2	6
1334	2	6	5	5	4	6	3	4	4	4	5
424	1	5	3	5	3	5	3	5	4	3	5
1431	2	4	1	5	1	6	1	5	5	1	5
